# Supplementary material for: Causal impact of DNA methylation on refracture in elderly individuals with osteoporosis – a prospective cohort study
Source: BMC Musculoskelet Disord. 2024 Jun 3;25:432. doi: 10.1186/s12891-024-07521-y (PMC11149363; doi:10.1186/s12891-024-07521-y)
Supplement: Supplementary file 1 — Supplementary Material 1. [file 12891_2024_7521_MOESM1_ESM.xlsx]

## Sheet: Table S1. Functional score
Table S1. Functional score of diagnostic tests.
Data Item Name	Variable Name	Data Type	Value/Unit	Configuration
Date	PERFDAT	date		Required
Roland Morris Score	ROLAND_MORRIS_SCORE	number		Required
1. Stay at home most of the time due to low back and leg pain	ROLAND_MORRIS_Q1	string	1:Yes 2:No	Required
2. In order to relieve low back and leg pain, you should always change your posture	ROLAND_MORRIS_Q2	string	1:Yes 2:No	Required
3. Walking slower than usual due to lumbago and leg pain	ROLAND_MORRIS_Q3	string	1:Yes 2:No	Required
4. Due to low back pain, I can't do the housework I can usually do	ROLAND_MORRIS_Q4	string	1:Yes 2:No	Required
5. Handrails are often used when going upstairs due to low back pain	ROLAND_MORRIS_Q5	string	1:Yes 2:No	Required
6. Lie down more often because of low back pain	ROLAND_MORRIS_Q6	string	1:Yes 2:No	Required
7. Because of low back pain, the armrests must be used when getting up from the chair	ROLAND_MORRIS_Q7	string	1:Yes 2:No	Required
8. Because of low back pain, I often ask others to help me	ROLAND_MORRIS_Q8	string	1:Yes 2:No	Required
9. Dressing is slower than usual due to low back pain	ROLAND_MORRIS_Q9	string	1:Yes 2:No	Required
10. Only stand for a short time due to low back pain	ROLAND_MORRIS_Q10	string	1:Yes 2:No	Required
11. Cannot bend or kneel due to low back pain	ROLAND_MORRIS_Q11	string	1:Yes 2:No	Required
12. Difficulty in sitting up due to low back pain	ROLAND_MORRIS_Q12	string	1:Yes 2:No	Required
13. Back pain all day	ROLAND_MORRIS_Q13	string	1:Yes 2:No	Required
14. Difficulty turning over in bed due to low back pain	ROLAND_MORRIS_Q14	string	1:Yes 2:No	Required
15. My appetite is not very good due to low back pain	ROLAND_MORRIS_Q15	string	1:Yes 2:No	Required
16. Difficulties in wearing socks	ROLAND_MORRIS_Q16	string	1:Yes 2:No	Required
17. Due to low back pain, I can only walk a short distance	ROLAND_MORRIS_Q17	string	1:Yes 2:No	Required
18. Lumbar pain affects sleep	ROLAND_MORRIS_Q18	string	1:Yes 2:No	Required
19. Due to low back pain, you need other people to help you wear clothes	ROLAND_MORRIS_Q19	string	1:Yes 2:No	Required
20. Sitting most of the day due to low back pain	ROLAND_MORRIS_Q20	string	1:Yes 2:No	Required
21. Unable to do heavy work due to low back pain	ROLAND_MORRIS_Q21	string	1:Yes 2:No	Required
22. More irritable and angry than usual due to low back pain	ROLAND_MORRIS_Q22	string	1:Yes 2:No	Required
23. Climbing stairs is slower than usual due to low back pain	ROLAND_MORRIS_Q23	string	1:Yes 2:No	Required
24. Sleeping in bed all day due to low back pain	ROLAND_MORRIS_Q24	string	1:Yes 2:No	Required
NRS score	NRS_SCORE	string	0:0 1:1 2:2 3:3 4:4 5:5 6:6 7:7 8:8 9:9 10:10	Required
ODI score (score)	ODI_SCORE	number		Required
ODI score (total score)	ODI_SCORE_TOTAL	number		Required
1. Degree of pain (low back pain or leg pain)	ODI_Q1	string	0: No pain 1: There is a slight pain 2: More obvious pain (moderate) 3: Obvious pain (quite severe) 4: Severe pain (very severe) 5: It hurts too much to do anything	Required
2. Self care ability in daily life (washing, dressing and other activities)	ODI_Q2	string	0: I can take care of myself in daily life, without waist, back or leg pain 1: Fully able to take care of themselves in daily life, but causing back pain or aggravation of back pain 2: Although I can take care of myself in daily life, I am careful and slow because my back or leg pain increases during activities 3: Most daily activities are self-care, and some need help from others 4: Most daily a…	Required
3. Extract	ODI_Q3	string	0: Lifting heavy objects does not cause back or leg pain to increase 1: When it is possible to lift heavy objects, but the back or leg pain is aggravated 2: Due to back or leg pain, it is impossible to pick up heavy objects on the ground, but it is possible to pick up heavy objects placed in proper positions, such as those on the table 3: Because of back or leg pain, it is impossible to pick up a…	Required
4. Walking	ODI_Q4	string	0: Pain in the back or legs, but it does not hinder the distance 1: Due to back or leg pain, you can only walk 1000 meters at most 2: Because of back or leg pain, you can only walk 500 meters at most 3: Due to back or leg pain, you can only walk 100 meters at most 4: You can only walk with crutches or handsticks 5: I have to lie in bed and defecate only with bedpan	Required
5. Sit down	ODI_Q5	string	0: Any chair as high as you want, sit as long as you want 1: As long as the height of the chair is appropriate, you can sit as long as you want 2: Because the pain is getting worse, you can only sit for 1 hour at most 3: Because the pain is getting worse, you can only sit for half an hour at most 4: Because the pain is getting worse, you can only sit for 10 minutes at most 5: Because the pain is …	Required
6. Standing	ODI_Q6	string	0: Stand as long as you want, and the pain will not increase 1: You can stand as long as you want, but the pain is getting worse 2: Because the pain is getting worse, you can only stand for 1 hour at most 3: Because the pain is getting worse, I can only stand for half an hour at most 4: Because the pain is getting worse, you can only stand for 10 minutes at most 5: Because the pain is getting wor…	Required
7. Sleep	ODI_Q7	string	0: Won't wake up in the middle of the night 1: Sometimes I wake up at night 2: Because of pain, I can only sleep for 6 hours at most 3: Because of pain, I can only sleep for 4 hours at most 4: Because of pain, I can only sleep for 2 hours at most 5: Unable to sleep at all due to pain	Required
8. Sexual life	ODI_Q8	string	0: The sexual life is completely normal, which will never lead to increased pain 1: Sexual life is completely normal, but it will aggravate the pain 2: Sexual life is basically normal, but it will be painful 3: Sexual life is severely limited due to pain 4: Basically no sex life due to pain 5: No sex at all due to pain 6: Not applicable	Required
9. Social activities	ODI_Q9	string	0: Social activities are completely normal, and the pain will not be aggravated 1: Social activity is completely normal, but it will aggravate the pain 2: Pain restricts strenuous activities, such as exercise, but has no significant impact on other social activities 3: Pain restricts normal social activities and cannot participate in some regular activities 4: Pain restricts participation in soci…	Required
10. Travel (outing)	ODI_Q10	string	0: You can travel anywhere without pain in your waist or legs 1: Can travel anywhere, but the pain will increase 2: Due to pain, the outing should not exceed 2 hours 3: Due to pain, the outing should not exceed 1 hour 4: The outing should not exceed 30 minutes due to pain 5: Because of pain, I can't go out except to the hospital	Required

## Sheet: Table S2. SF-36 life quality
Table S2. SF-36 life quality of diagnostic tests.
Data Item Name	Variable Name	Data Type	Value/Unit	Configuration
Date	PERFDAT	date		Required
SF quality life score	SF_QUALITY_LIFE_SCORE	string		Required
1. In general, your health is	SF_Q1	string	5: Very good 4: Good 3: Okay 2: General 1: Poor	Required
2. Compared with 1 year ago, you think your health is	SF_Q2	string	5: Much better than a year ago 4: Better than a year ago 3: Almost the same as a year ago 2: A little worse than a year ago 1: Much worse than a year ago	Required
6. To what extent has your bad health or mood affected your normal social interaction with family, friends, neighbors or the collective in the past 4 weeks?	SF_Q6	string	5: No impact at all 4: A little bit of impact 3: Medium impact 2: Great impact 1: Very big impact	Required
7. Have you had any physical pain in the past 4 weeks?	SF_Q7	string	6: No pain at all 5.4: A little pain 4.2: Moderate pain 3.1: Severe pain 1: It's very painful	Required
8. In the past 4 weeks, has your physical pain affected your work and housework?	SF_Q8	string	5: No impact at all 4: A little bit of impact 3: Medium impact 2: Great impact 1: Very big impact	Required
10. Unhealthy affects your social activities (such as visiting relatives and friends)	SF_Q10	string	1: All the time 2: Most of the time 3: More time 4: Part of the time 5: A small part of the time 6: No such feeling	Required

## Sheet: Table S3. Follow-up table
Table S3. Follow-up table of OVCF patients.
Data Item Name	Variable Name	Data Type	Value/Unit	Configuration
Whether the patient has been tracked and evaluated	EVALUATION	string	1:No 2:Yes	Required
Please specify the reason	EVALUATION_REASON	string		Required Activation condition: EVALUATION value is ['no ']
The form of this visit/follow-up is	FORMALITY	string	1: Face to face 2: Telephone 3: Other	Required Activation condition: EVALUATION value is ['Yes']
Please specify	FORMALITY_REASON	string		Required Activation condition: FORMALITY value is ['Other ']
How much do you feel the pain has improved	PAIN_RELIEF	string	1: Less than 30% 2:30-50% 3:50-80% 4:80-100%	Required Activation condition: EVALUATION value is ['Yes']
If you were given another choice, would you choose to have this operation	LIKE_OPERATION	string	1:No 2:Yes	Required Activation condition: EVALUATION value is ['Yes']
Whether to take anti osteoporosis drugs regularly	INSIST_TAKING_MEDICINE	string	1: Take it consistently 2: Occasionally forget 3: Occasionally 4: Not taking medicine	Required Activation condition: EVALUATION value is ['Yes']
Whether wearing protective equipment after operation	IS_WEARING_PROTECTIVE_GEAR	string	1: Hard brace 2: Normal Waist 3: None	Required Activation condition: EVALUATION value is ['Yes']
Wearing time of hard support	HARD_BRACE_DATE	string	/month	Required Activation condition: IS_ WEARING_ PROTECTIVE_ GEAR value is ['hard support ']
Wearing time of ordinary waist circumference	NORMAL_WAISTLINE_DATE	string	/month	Required Activation condition: IS_ WEARING_ PROTECTIVE_ GEAR value is ['Normal Waist ']
Do you need crutches or other aids to walk independently	IS_CRUTCHES	string	1:Yes 2:No	Required Activation condition: EVALUATION value is ['Yes']
